# Supplementary material for: High-degree centrum semiovale-perivascular spaces are associated with development of subdural fluid in mild traumatic brain injury
Source: PLoS One. 2019 Sep 4;14(9):e0221788. doi: 10.1371/journal.pone.0221788 (PMC6726225; doi:10.1371/journal.pone.0221788)
Supplement: S1 File — (XLS) [file pone.0221788.s001.xls]

## Sheet: Sheet1
Sex	age	initial Subdural	f/u Subdural or hygroma	hygroma de novo	op 여부	GCS score	PTA	LOC	TBI severity	SDH aggra. Days	total f/u days	trauma cause	CSO-PVS severity	CSO-PVS count	BG-PVS severity	BG-PVS count	WMH	antithrombotic agent	HTN	DM						Sx.
M	58	0	1	1	1	15	1	1	1	11	11	slip down	1	10	1	6	0	0	0	0
F	24	0	0	0	0	15	1	1	1		90	incar TA	1	7	1	3	0	0	0	0
F	59	0	0	0	0	15	1	1	1		90	incar TA	2	27	1	12	0	0	0	0
F	68	0	0	0	0	15	1	1	1		90	outcar TA	1	9	1	15	1	0	0	0
M	38	0	0	0	0	15	1	1	1		90	slip down	1	18	1	12	0	0	0	0
M	80	0	1	1	1	15	1	1	1	30	30	slip down	1	10	2	24	2	0	0	0
M	64	1	1	0	0	15	1	1	1		90	fall down	1	10	1	15	1	0	1	0
M	35	1	1	0	0	15	1	1	1		90	hitting	1	13	1	7	0	0	0	0
M	60	0	1	1	0	15	1	1	1	20	20	hitting	2	23	1	8	1	aspirin	1	0
F	76	1	1	0	0	15	1	1	1		90	slip down	1	13	1	10	1	0	1	0
F	69	1	1	0	0	15	1	1	1		90	fall down	2	27	1	10	1	0	0	0
M	19	0	0	0	0	13	1	1	1		90	incar TA	1	15	1	5	0	0	0	0
M	38	0	0	0	0	15	1	1	1		90	bicycle TA	1	4	1	8	0	0	0	0
M	19	0	0	0	0	15	1	1	1		90	incar TA	1	8	1	6	0	0	0	0
F	31	0	0	0	0	15	1	1	1		90	slip down	1	7	1	4	0	0	0	0
M	82	1	1	1	1	15	1	1	1	8	8	slip down	2	23	2	22	2	0	0	1
M	75	0	0	0	0	15	1	1	1		90	slip down	1	5	2	30	3	aspirin	1	1
M	51	1	1	0	0	15	1	1	1		90	slip down	2	24	2	22	1	aspirin	0	1
M	59	0	0	0	0	15	1	1	1		90	fall down	1	19	1	4	1	0	0	0
F	46	0	0	0	0	15	1	1	1		90	outcar TA	2	22	1	5	0	0	0	0
M	48	0	0	0	0	15	1	1	1		90	hitting	1	15	1	9	0	0	0	0
M	19	1	1	0	0	15	1	1	1		90	slip down	1	14	1	6	0	0	0	0
M	57	1	1	1	0	15	1	1	1	5	7	incar TA	2	22	1	11	1	0	0	0
M	51	1	1	0	0	14	1	1	1		90	incar TA	2	23	1	6	2	0	0	1
M	50	0	0	0	0	15	1	1	1		90	incar TA	2	32	1	8	0	0	0	0
M	50	0	0	0	0	15	1	1	1		90	outcar TA	1	8	1	7	0	0	0	0
F	42	1	1	1	0	14	1	1	1	7	7	incar TA	1	19	1	8	0	0	0	0
M	16	0	0	0	0	15	1	1	1		90	bicycle TA	1	10	1	7	0	0	0	0
F	45	0	0	0	0	15	1	1	1		90	outcar TA	1	8	1	10	0	0	0	0
F	78	1	1	1	0	15	1	1	1	7	7	slip down	2	30	1	16	2	plavix	1	1
M	54	1	1	0	0	15	1	1	1		90	fall down	1	3	1	5	1	0	1	1
M	15	1	1	0	0	13	1	1	1		90	bicycle TA	1	13	1	6	1	0	0	0
F	32	0	0	0	0	15	1	1	1		90	incar TA	1	14	1	8	1	0	0	0
M	82	1	1	0	0	15	1	1	1		90	slip down	1	3	1	10	1	0	0	0
M	54	1	1	1	0	15	1	1	1	7	7	slip down	1	14	1	7	1	0	0	0
F	50	0	0	0	0	15	1	1	1		90	incar TA	1	12	1	5	1	0	0	0
F	56	0	1	1	0	15	1	1	1	2	7	outcar TA	2	24	1	4	1	0	0	0
M	48	0	0	0	0	15	1	1	1		90	fall down	1	14	1	3	1	0	0	0
M	66	0	1	1	0	15	1	1	1	7	7	slip down	2	32	1	3	1	0	1	1
M	24	0	0	0	0	15	1	1	1		90	hitting	1	10	1	3	0	0	0	0
F	65	1	1	0	0	15	1	1	1		90	outcar TA	1	18	1	16	0	0	1	0
F	65	1	1	0	0	15	1	1	1		90	outcar TA	1	15	1	7	1	0	0	0
M	34	1	1	0	0	15	1	1	1		90	outcar TA	1	12	1	5	0	0	0	0
M	51	1	1	0	0	15	1	1	1		90	slip down	1	17	1	4	1	0	1	1
M	57	1	1	1	0	15	1	1	1	1	7	slip down	2	25	1	10	2	0	1	1
M	57	0	1	1	1	15	1	1	1	60	60	bicycle TA	2	32	1	10	1	0	0	0
M	30	1	0	0	0	15	1	1	1		90	hitting	2	29	1	6	0	0	0	0
M	72	1	1	1	0	13	1	1	1	60	60	incar TA	2	31	1	11	1	0	1	1
M	24	0	1	1	0	15	1	1	1	7	7	incar TA	2	27	1	7	1	0	0	0
M	28	0	0	0	0	15	1	1	1		90	hitting	1	11	1	7	1	0	0	0
M	31	0	0	0	0	13	1	1	1		90	bicycle TA	2	29	1	5	0	0	0	0
M	36	0	0	0	0	15	1	1	1		90	hitting	2	21	1	13	1	cilostan	0	0
M	20	1	1	0	0	15	1	1	1		90	slip down	2	32	1	15	1	0	0	0
M	31	0	0	0	0	15	1	1	1		90	hitting	1	16	1	7	1	0	0	0						diplopia, dizziness
M	54	0	0	0	0	15	1	1	1		90	slip down	2	33	1	16	1	0	0	0
M	52	0	0	0	0	15	1	1	1		90	incar TA	2	38	1	11	1	0	1	0
M	48	0	1	1	0	15	1	1	1	7	7	fall down	2	32	1	11	1	0	0	1
M	52	1	1	0	0	15	1	1	1		90	slip down	1	20	1	7	1	0	0	0
M	32	0	0	0	0	15	1	1	1		90	incar TA	1	3	1	6	1	0	0	0
F	69	0	0	0	0	15	1	1	1		90	slip down	2	34	1	18	1	0	0	0
M	15	0	0	0	0	15	1	1	1		90	slip down	1	10	1	8	1	0	0	0
F	51	0	0	0	0	15	1	1	1		90	hitting	1	18	1	9	1	0	0	0
F	32	0	0	0	0	15	1	1	1		90	incar TA	2	20	1	4	1	0	0	0
F	53	1	0	0	0	15	1	1	1		90	outcar TA	1	13	1	12	1	0	0	0
M	35	0	0	0	0	15	1	1	1		90	incar TA	2	33	1	11	1	0	0	0
M	83	1	1	0	0	15	1	1	1		90	incar TA	2	35	2	23	1	0	1	0
F	61	1	1	0	0	13	1	1	1		90	slip down	1	15	1	16	1	0	0	0
M	19	0	1	1	0	15	1	1	1	3	7	bicycle TA	2	24	1	15	1	0	0	0	EDH
M	73	1	1	1	0	15	1	1	1	7	7	slip down	2	33	2	22	1	0	1	1
M	56	1	1	0	0	15	1	1	1		90	slip down	2	26	1	10	1	0	0	0
F	45	1	1	1	0	15	1	1	1	1	7	slip down	2	23	1	13	1	0	0	0
F	60	0	0	0	0	15	1	1	1		90	incar TA	1	10	1	6	1	0	1	0
M	56	0	0	0	0	15	1	1	1		90	bicycle TA	2	34	1	8	2	0	1	0
M	46	1	1	1	0	13	1	1	1	5	7	syncope	2	24	1	12	1	0	1	0
F	15	0	0	0	0	15	1	1	1		90	syncope	1	17	1	5	1	0	0	0
F	21	0	0	0	0	15	1	1	1		90	syncope	2	30	1	14	1	0	0	0
M	38	0	0	0	0	15	1	1	1		90	outcar TA	2	27	1	9	1	0	0	0
M	39	0	0	0	0	15	1	1	1		90	hitting	1	13	1	4	1	0	0	0
M	78	1	1	0	0	13	1	1	1		90	slip down	2	29	2	25	1	warfarin(Afib)	0	1
M	33	0	0	0	0	15	1	1	1		90	incar TA	1	20	1	13	1	0	0	0
M	45	1	1	0	0	15	1	1	1		90	bicycle TA	2	31	1	9	1	0	0	0
M	46	0	0	0	0	15	1	1	1		90	hitting	1	15	1	6	1	0	0	0
F	66	0	1	1	0	15	1	1	1	4	7	incar TA	2	31	2	21	1	0	1	0
M	66	0	1	1	0	15	1	1	1	7	7	fall down	1	18	1	16	1	0	0	0
F	60	0	0	0	0	15	1	1	1		90	syncope	2	43	2	29	2	0	1	0
M	36	1	1	0	0	15	1	1	1		90	slip down	1	18	1	5	1	0	0	0
M	68	0	0	0	0	15	1	1	1		90	incar TA	1	12	2	25	3	0	1	0
F	39	1	1	0	0	15	1	1	1		90	syncope	1	10	1	11	1	0	0	0
M	48	0	0	0	0	13	1	1	1		90	hitting	1	7	1	13	1	0	0	0
M	17	1	1	1	0	15	1	1	1	14	14	bicycle TA	2	27	1	7	1	0	0	0
M	67	0	0	0	0	15	1	1	1		90	bicycle TA	1	19	2	22	3	0	0	0
M	29	0	0	0	0	15	1	1	1		90	incar TA	1	2	1	5	1	0	0	0
M	60	0	0	0	0	15	1	1	1		90	incar TA	2	26	2	23	3	0	0	0
F	53	0	0	0	0	15	1	1	1		90	outcar TA	1	15	1	14	1	0	0	0
F	47	1	1	0	0	15	1	1	1		90	incar TA	1	11	1	14	1	aspirin	0	0
F	54	0	0	0	0	15	1	1	1		90	slip down	2	23	2	23	2	0	0	0
M	18	0	0	0	0	15	1	1	1		90	slip down	2	31	1	7	1	0	0	0
F	25	0	0	0	0	15	1	1	1		90	slip down	1	5	1	11	1	0	0	0
F	18	0	0	0	0	15	1	1	1		90	slip down	1	13	1	5	1	0	0	0
M	41	1	1	0	0	15	1	1	1		90	slip down	2	25	1	5	1	0	0	0
F	61	1	1	0	0	15	1	1	1		90	slip down	1	10	1	13	1	0	0	0
M	61	1	1	0	0	15	1	1	1		90	hitting	1	11	1	7	1	0	0	0
F	72	0	0	0	0	15	1	1	1		90	fall down	2	25	1	12	1	0	0	0
M	79	1	1	1	0	15	1	1	1	1	7	incar TA	2	34	1	16	2	0	0	0
F	74	1	1	0	0	15	1	1	1		90	outcar TA	1	10	1	11	1	0	1	0
M	16	0	0	0	0	15	1	1	1		90	slip down	1	7	1	12	1	0	0	0
M	72	1	1	0	0	15	1	1	1		90	slip down	2	24	2	24	2	0	1	1
F	38	0	0	0	0	15	1	1	1		90	outcar TA	1	7	1	9	1	0	0	0
F	57	1	1	0	0	15	1	1	1		90	slip down	2	23	1	16	1	0	0	0
M	57	1	1	1	1	15	1	1	1	7	7	slip down	2	25	1	10	1	0	0	0
F	17	0	0	0	0	15	1	1	1		90	slip down	1	15	1	10	1	0	0	0
M	15	0	0	0	0	13	1	1	1		90	outcar TA	1	16	1	5	1	0	0	0
M	70	1	1	0	0	15	1	1	1		90	slip down	2	28	2	21	1	clopido+cilostazol	1	1
M	59	0	0	0	0	15	1	1	1		90	slip down	1	15	1	19	1	0	0	0
M	32	0	0	0	0	15	1	1	1		90	slip down	2	22	1	5	1	0	0	0
M	78	0	0	0	0	15	1	1	1		90	bicycle TA	2	25	1	16	1	0	1	0
F	22	0	0	0	0	15	1	1	1		90	outcar TA	1	10	1	2	1	0	0	0
M	33	1	1	0	0	15	1	1	1		90	slip down	1	17	1	15	1	0	0	0
F	40	0	0	0	0	15	1	1	1		90	incar TA	2	24	1	6	1	0	0	1
M	75	1	1	1	0	15	1	1	1	5	7	slip down	2	26	2	22	2	disgren	1	1
M	34	0	0	0	0	15	1	1	1		90	slip down	1	12	1	7	1	0	0	0
M	82	1	1	0	0	15	1	1	1		90	bicycle TA	2	23	1	13	1	0	1	0
F	25	0	0	0	0	13	1	1	1		90	incar TA	1	14	1	8	1	0	0	0
F	58	0	0	0	0	15	1	1	1		90	hitting	2	22	1	10	1	0	0	1
M	52	1	1	0	0	15	1	1	1		90	slip down	1	9	1	15	1	0	0	0
M	24	0	0	0	0	15	1	1	1		90	syncope	2	27	1	15	1	0	0	0
M	82	1	1	1	1	15	1	1	1	40	40	syncope	2	22	1	7	2	0	0	0
M	25	1	1	0	0	15	1	1	1		90	hitting	1	10	1	14	1	0	0	0
M	58	1	1	1	1	15	1	1	1	14	14	incar TA	2	28	2	41	1	0	1	0
F	68	1	1	0	0	15	1	1	1		90	bicycle TA	1	15	1	7	3	aspirin	1	0
M	59	1	1	1	0	15	1	1	1	8	8	incar TA	2	23	1	15	2	0	0	1
M	73	1	1	1	1	15	1	1	1	11	11	hitting	2	30	2	30	1	warfarin(Afib) plavix	1	1
M	70	1	1	0	0	15	1	1	1		90	fall down	1	18	1	10	2	aspirin	1	0
F	56	1	1	0	0	15	1	1	1		90	incar TA	2	25	1	16	1	0	0	0
M	65	1	1	1	0	15	1	1	1	20	20	bicycle TA	2	22	2	26	2	0	1	0
M	48	1	1	1	0	15	1	1	1	20	20	slip down	2	28	1	15	1	0	0	0
F	68	1	1	0	0	13	1	1	1		90	outcar TA	2	25	1	15	1	0	0	0
M	59	1	1	1	0	15	1	1	1	15	15	fall down	2	24	1	10	1	0	0	0
M	57	0	0	0	0	15	1	1	1		90	incar TA	2	25	1	16	2	0	0	0
M	64	1	1	1	0	15	1	1	1	30	30	fall down	2	27	1	12	1	0	0	0
M	73	1	1	1	1	15	1	1	1	14	14	bicycle TA	2	36	2	24	1	0	0	0
M	81	1	1	0	0	15	1	1	1		90	bicycle TA	2	26	2	40	3	warfarin(Afib)	1	1
M	52	0	0	0	0	15	1	1	1		90	hitting	2	33	1	5	1	0	0	0
M	31	0	0	0	0	15	1	1	1		90	bicycle TA	2	27	1	7	1	0	0	0
M	64	1	1	0	0	15	1	1	1		90	bicycle TA	2	23	1	18	1	0	0	0
M	45	1	1	1	1	15	1	1	1	90	90	bicycle TA	2	24	1	5	1	0	0	0
M	42	0	0	0	0	15	1	1	1		90	bicycle TA	1	17	1	11	1	0	0	0
M	59	0	0	0	0	14	1	1	1		90	outcar TA	1	13	1	3	1	0	0	0
F	44	1	1	1	0	15	1	1	1	25	25	bicycle TA	2	35	1	8	1	0	0	0
F	70	1	1	0	0	15	1	1	1		90	incar TA	1	10	1	16	3	plavix	1	0
F	22	1	1	0	0	15	1	1	1		90	fall down	1	14	1	6	1	0	0	0
M	59	1	1	1	1	15	1	1	1	26	26	incar TA	2	24	1	5	1	0	1	0
F	67	0	1	1	0	15	1	1	1	6	7	incar TA	2	35	1	16	1	0	1	0
M	59	1	1	0	0	15	1	1	1		90	slip down	1	18	1	12	1	0	0	0
F	25	1	1	0	0	15	1	1	1		90	slip down	1	11	1	9	1	0	0	0
M	70	1	1	1	1	15	1	1	1	50	50	outcar TA	1	10	1	10	1	cilostazol	0	1
F	41	1	1	1	0	15	1	1	1	15	15	slip down	2	23	1	14	1	0	0	0
F	84	1	1	0	0	15	1	1	1		90	syncope	1	18	2	29	3	0	1	0
F	44	0	0	0	0	15	1	1	1		90	bicycle TA	2	30	1	13	1	0	0	0
F	75	1	1	0	0	15	1	1	1		90	slip down	2	30	2	23	2	0	0	0
M	54	0	0	0	0	15	1	1	1		90	fall down	1	5	1	9	1	0	0	0
F	61	0	0	0	0	15	1	1	1		90	outcar TA	2	22	2	27	2	aspirin+clopido	1	1
M	25	1	1	0	0	15	1	1	1		90	incar TA	1	7	1	13	1	0	0	0
M	61	1	1	1	0	15	1	1	1	2	7	slip down	2	22	1	7	2	0	1	1
M	16	1	1	1	0	13	1	1	1	7	7	outcar TA	1	13	1	6	1	0	0	0
F	67	1	1	1	0	15	1	1	1	4	7	slip down	1	12	1	4	1	aspirin	1	0
F	21	0	0	0	0	15	1	1	1		90	syncope	2	22	1	12	1	0	0	0
F	34	0	0	0	0	15	1	1	1		90	syncope	1	10	1	8	1	0	0	0
M	45	0	0	0	0	15	1	1	1		90	hitting	1	7	1	6	1	0	0	0
M	51	0	1	1	0	13	1	1	1	13	13	slip down	2	31	2	30	1	0	0	1
F	72	1	1	0	0	15	1	1	1		90	bicycle TA	1	19	2	23	1	0	1	0
M	54	0	0	0	0	15	1	1	1		90	fall down	1	14	1	14	1	0	1	0
F	51	0	0	0	0	15	1	1	1		90	incar TA	1	10	1	7	1	0	0	0
M	60	0	0	0	0	13	1	1	1		90	bicycle TA	1	7	1	16	1	0	0	0
M	26	0	0	0	0	15	1	1	1		90	slip down	1	19	1	4	1	0	0	0
F	76	1	1	0	0	15	1	1	1		90	slip down	1	26	2	25	2	aspirin	1	0
M	58	1	1	1	0	15	1	1	1	4	4	fall down	1	7	1	15	1	0	0	0
M	48	1	0	0	0	15	1	1	1		90	slip down	1	8	1	5	1	0	1	0
M	37	0	0	0	0	15	1	1	1		90	bicycle TA	1	16	1	7	1	0	0	0
M	83	0	1	1	0	15	1	1	1	3	7	slip down	1	14	2	25	3	aspirin+plavix	1	1
M	36	1	1	0	0	15	1	1	1		90	incar TA	1	5	1	5	1	0	0	0
M	58	0	0	0	0	15	1	1	1		90	hitting	1	11	2	24	1	0	1	0
F	71	1	1	1	0	15	1	1	1	7	7	slip down	1	10	2	22	1	0	0	0
F	40	0	0	0	0	15	1	1	1		90	slip down	1	11	1	8	1
M	84	0	1	1	0	15	1	1	1	7	7	bicycle TA	2	21	2	26	1	0	0	0
M	83	1	1	0	0	15	1	1	1		90	bicycle TA	1	13	2	40	2	0	1	0
F	68	0	0	0	0	15	1	1	1		90	slip down	1	15	1	5	2	aspirin	1	1
M	53	1	0	0	0	15	1	1	1		90	slip down	1	5	1	11	1	0	0	0
F	22	0	0	0	0	15	1	1	1		90	incar TA	1	5	1	7	1	0	0	0
F	59	0	0	0	0	15	1	1	1		90	incar TA	1	2	1	6	1	0	0	0
F	83	1	1	0	0	15	1	1	1		90	slip down	1	7	2	28	3	NOAC	1	1
F	69	1	1	0	0	15	1	1	1		90	fall down	1	10	1	16	1	0	0	0
F	75	1	1	0	0	13	1	1	1		90	hitting	2	28	2	25	2	0	1	1
M	60	1	1	0	0	15	1	1	1		90	fall down	1	10	1	14	1	0	0	0
M	70	1	1	0	0	15	1	1	1		90	slip down	1	16	2	26	2	aspirin	1	1
M	17	0	0	0	0	15	1	1	1		90	bicycle TA	1	5	1	5	1	0	0	0
M	62	0	0	0	0	15	1	1	1		90	syncope	1	10	1	15	1	0	1	0
F	42	0	0	0	0	15	1	1	1		90	bicycle TA	1	8	1	5	1	0	0	0
F	51	0	0	0	0	15	1	1	1		90	syncope	1	12	1	11	1	0	0	0
F	57	0	0	0	0	15	1	1	1		90	hitting	2	26	1	16	2	aspirin	1	1
F	34	0	0	0	0	15	1	1	1		90	slip down	2	22	1	9	1	0	0	0
M	47	0	0	0	0	15	1	1	1		90	slip down	1	19	1	4	1	0	0	0
M	58	1	1	0	0	15	1	1	1		90	fall down	1	10	1	15	1	0	0	0
M	54	0	1	1	0	13	1	1	1	21	21	fall down	1	4	1	7	1	0	0	0
M	44	1	1	0	0	15	1	1	1		90	slip down	1	16	1	7	1	0	1	0
M	78	1	1	1	0	15	1	1	1	7	7	syncope	2	21	2	30	2	aspirin	1	0
F	45	0	0	0	0	15	1	1	1		90	incar TA	1	5	1	7	1	0	0	0
M	51	0	0	0	0	15	1	1	1		90	bicycle TA	1	12	1	8	1	0	0	0
F	37	1	1	0	0	15	1	1	1		90	outcar TA	1	5	1	4	1	0	0	0
M	39	0	0	0	0	15	1	1	1		90	bicycle TA	1	10	1	4	1	aspirin	1	0
F	58	0	0	0	0	15	1	1	1		90	fall down	1	7	1	5	1	plavix	1	1
F	61	1	1	1	0	13	1	1	1	3	7	fall down	1	18	1	5	1	0	0	0
M	51	0	0	0	0	15	1	1	1		90	slip down	1	8	1	12	1	0	0	1
M	42	0	0	0	0	15	1	1	1		90	hitting	1	17	1	5	1	0	0	0
F	53	0	0	0	0	15	1	1	1		90	bicycle TA	1	13	1	10	1	0	0	0
M	74	1	1	1	0	15	1	1	1	7	7	outcar TA	1	4	1	7	1	0	0	1
M	73	1	1	1	0	15	1	1	1	2	7	bicycle TA	2	22	2	21	1	0	0	1
F	86	0	1	1	0	15	1	1	1	7	7	syncope	2	21	2	25	2	0	0	0
F	43	0	0	0	0	15	1	1	1		90	incar TA	1	7	1	16	1	0	0	0
M	16	0	0	0	0	15	1	1	1		90	hitting	1	5	1	3	1	0	0	0
M	18	0	0	0	0	15	1	1	1		90	bicycle TA	1	13	1	9	1	0	0	0
M	31	0	0	0	0	15	1	1	1		90	hitting	1	15	1	6	1	0	0	0
